# Supplementary material for: Antibacterial Properties of Biodegradable Silver Nanoparticle Foils Based on Various Strains of Pathogenic Bacteria Isolated from the Oral Cavity of Cats, Dogs and Horses
Source: Materials (Basel). 2022 Feb 8;15(3):1269. doi: 10.3390/ma15031269 (PMC8840282; doi:10.3390/ma15031269)
Supplement: Supplementary file 1 [file materials-15-01269-s001.zip]

Archive with 1 entries (1 files):
- materials-1583236-supplementary.xlsx
