# Supplementary material for: Antibacterial Properties of Biodegradable Silver Nanoparticle Foils Based on Various Strains of Pathogenic Bacteria Isolated from the Oral Cavity of Cats, Dogs and Horses
Source: Materials (Basel). 2022 Feb 8;15(3):1269. doi: 10.3390/ma15031269 (PMC8840282; doi:10.3390/ma15031269)
Supplement: Supplementary file 1 [file materials-15-01269-s001.zip › materials-1583236-supplementary.xlsx]

## Sheet: Arkusz1
			Nanoparticle foils
			Ag-Xylose				Ag-Maltose				Ag-Glucose				Control
Origin	Bacterial species/groups	no. of isolates tested	mean	std. dev.	CV (%)	min/max	mean	std. dev.	CV (%)	min/max	mean	std. dev.	CV (%)	min/max	mean	std. dev.	CV (%)	min/max
cats	S. aureus	21	6.39	6.63	103.67	0/24	6.42	7.42	115.68	0/23	7.32	7.31	99.79	0/27	0	0	-	0
	MRSA	4	11.5	7.44	64.68	44317	12.25	6.81	55.62	44348	13.38	7.7	57.54	45474	0	0	-	0
	ESBL	3	4.33	6.78	156.46	0/15	1.42	3.47	244.95	0-9	4.33	6.74	155.6	0/14	0	0	-	0
dogs	S. aureus	21	5.37	5.19	96.69	0/17	9.08	6.4	70.43	0/28	7.93	5.31	66.98	0/17	0	0	-	0
	MRSA	2	11.12	1.65	14.85	41913	14	3	22.22	43040	0	0	-	0	0	0	-	0
	ESBL	1	20.5	0.71	3.45	20/21	17.25	3.89	22.54	14/20	0	0	-	0	0	0	-	0
horses	S. aureus	1	5	0	-	-	0	0	-	-	2	0	-	-	0	0	-	-
	E. coli	15	14.1	5.86	55.73	0/24	10.77	8.34	77.43	0/23	11.5	8.88	77.23	0/22	0	0	-	0
	ESBL	6	13	7.03	54.09	0/20	12.33	10.49	85.07	0/30	10.92	7.57	69.37	0/22	0	0	-	0
type strain	S. aureus ATCC 29213 (susceptible)	1	9	0	-	9	15	0	-	15	10	0	-		0	0	-	0
	S. aureus NCTC 12493 (MRSA)	1	3	0	-	3	7	0	-	7	7	0	-		0	0	-	0
	E. coli ATCC 35218 (susceptible)	1	10	0	-	10	5	0	-	5	0	0	-	0	0	0	-	0
	E. coli ATCC 25922 (susceptible)	1	7	0	-	7	0	0	-	0	0	0	-	0	0	0	-	0
	E. coli ESBL (+) UTI	1	14	15	-	14	15	0	-	15	10	0	-	10	0	0	-	0
